# Supplementary material for: Rare Variants in Genes of the Cholesterol Pathway Are Present in 60% of Patients with Acute Myocardial Infarction
Source: Int J Mol Sci. 2022 Dec 17;23(24):16127. doi: 10.3390/ijms232416127 (PMC9786046; doi:10.3390/ijms232416127)
Supplement: Supplementary file 1 [file ijms-23-16127-s001.zip]

Archive with 1 entries (1 files):
- ijms-2044882-supplementary.pdf
